# Supplementary material for: Low Tumor-to-Stroma Ratio Reflects Protective Role of Stroma against Prostate Cancer Progression
Source: J Pers Med. 2021 Oct 26;11(11):1088. doi: 10.3390/jpm11111088 (PMC8622253; doi:10.3390/jpm11111088)
Supplement: Supplementary file 1 [file jpm-11-01088-s001.zip]

Archive with 1 entries (1 files):
- jpm-1396030-supplementary.pdf
